# Supplementary material for: RPS: a comprehensive database of RNAs involved in liquid–liquid phase separation
Source: Nucleic Acids Res. 2021 Oct 28;50(D1):D347–55. doi: 10.1093/nar/gkab986 (PMC8728229; doi:10.1093/nar/gkab986)
Supplement: gkab986_Supplemental_File [file gkab986_supplemental_file.xlsx]

## Sheet: Sheet1
Table S1. High-throughput data sets in RPS
LLPS ID	Condensate	Organism	Cell line/Tissue	In vivo/In vitro	Experiment condition	PMID	Study	Sample	Description
LLPS_L2_1	RNA granule	Mus musculus	NIH3T3 cells	In vivo	DMSO (1:1000) for 1.5 h	29576526	GSE90869	GSM2416769,GSM2416770,GSM2416771,GSM2416772,GSM2416773,GSM2416774	The insoluble ribonucleoprotein (RNP) granules were isolated from DMSO (1:1000)-treated NIH3T3 cells by differential centrifugation. 1 μg of DNase I-treated total RNA purified from cytoplasmic and RNP granule was subjected to rRNA depletion by Ribo-Zero rRNA removal Kit (Illumina, MRZH1116). rRNA-depleted RNA was precipitated in 100% ethanol and reconstituted in DEPC-treated water. RNA-seq was pe…
LLPS_L2_2	RNA granule	Mus musculus	NIH3T3 cells	In vivo	1 μM thapsigargin (Tg; Sigma, T9033; 1 mM stock in DMSO was used) for 1.5 h	29576526	GSE90869	GSM2416775,GSM2416776,GSM2416777,GSM2416778,GSM2416779,GSM2416780	The insoluble ribonucleoprotein (RNP) granules were isolated from thapsigargin-treated NIH3T3 cells by differential centrifugation. 1 μg of DNase I-treated total RNA purified from cytoplasmic and RNP granule was subjected to rRNA depletion by Ribo-Zero rRNA removal Kit (Illumina, MRZH1116). rRNA-depleted RNA was precipitated in 100% ethanol and reconstituted in DEPC-treated water. RNA-seq was per…
LLPS_L2_3	RNA granule	Mus musculus	NIH3T3 cells	In vivo	water (1:1000)-treated cells were incubated at 37 °C/5% CO2 for 45 min	29576526	GSE90869	GSM2416781,GSM2416782,GSM2416783,GSM2416784	The insoluble ribonucleoprotein (RNP) granuleswere isolated from heat shock-treated NIH3T3 cells by differential centrifugation. 1 μg of DNase I-treated total RNA purified from cytoplasmic and RNP granule was subjected to rRNA depletion by Ribo-Zero rRNA removal Kit (Illumina, MRZH1116). rRNA-depleted RNA was precipitated in 100% ethanol and reconstituted in DEPC-treated water. RNA-seq was perfor…
LLPS_L2_4	RNA granule	Mus musculus	NIH3T3 cells	In vivo	water (1:1000)-treated cells were incubated at 43 °C/5% CO2 for 45 min	29576526	GSE90869	GSM2416785,GSM2416786,GSM2416787,GSM2416788	The insoluble ribonucleoprotein (RNP) granules were isolated by differential centrifugation from water(1:1000)-treated cells under 37 °C/5% CO2. 1 μg of DNase I-treated total RNA purified from cytoplasmic and RNP granule was subjected to rRNA depletion by Ribo-Zero rRNA removal Kit (Illumina, MRZH1116). rRNA-depleted RNA was precipitated in 100% ethanol and reconstituted in DEPC-treated water. RN…
LLPS_L2_5	RNA granule	Mus musculus	NIH3T3 cells	In vivo	0.5 mM NaAsO2 (Sigma, S7400) for 1 h	29576526	GSE90869	GSM2416789,GSM2416790,GSM2416791,GSM2416792	The insoluble ribonucleoprotein (RNP) granuleswere were isolated from arsenite stress-treated NIH3T3 cells by differential centrifugation. 1 μg of DNase I-treated total RNA purified from cytoplasmic and RNP granule was subjected to rRNA depletion by Ribo-Zero rRNA removal Kit (Illumina, MRZH1116). rRNA-depleted RNA was precipitated in 100% ethanol and reconstituted in DEPC-treated water. RNA-seq …
LLPS_L2_6	RNA granule	Mus musculus	NIH3T3 cells	In vivo	Endoplasmic reticulum (ER) stress: 1 μM thapsigargin (Tg; Sigma, T9033) for 1.5 hr; Control: DMSO (1:1000)	29576526	GSE90869	GSM2416772,GSM2416773,GSM2416774,GSM2416778,GSM2416779,GSM2416780	For ER (endoplasmic reticulum) stress, cells were treated with 1 μM thapsigargin (Tg; Sigma, T9033; 1 mM stock in DMSO was used) for 1.5 hrs. DMSO (1:1000)-treated cells were used as a control for the ER experiment. The insoluble ribonucleoprotein (RNP) granules were isolated by differential centrifugation. 1 μg of DNase I-treated total RNA purified from cytoplasmic and RNP granule was subjected …
LLPS_L2_7	RNA granule	Mus musculus	NIH3T3 cells	In vivo	Heat-shock (HS) stress: 43°C/5% CO2 for 45 min; Control: 37 °C/5% CO2 for 45 min	29576526	GSE90869	GSM2416783,GSM2416784,GSM2416787,GSM2416788	For heat-shock (HS) stress, water (1:1000)-treated cells were incubated at 43 °C/5% CO2 for 45 min. Water (1:1000)-treated cells incubated at 37 °C/5% CO2 were used as a control. The insoluble ribonucleoprotein (RNP) granules were isolated by differential centrifugation. 1 μg of DNase I-treated total RNA purified from cytoplasmic and RNP granule was subjected to rRNA depletion by Ribo-Zero rRNA r…
LLPS_L2_8	RNA granule	Mus musculus	NIH3T3 cells	In vivo	Arsenite (AS) stress: 0.5 mM NaAsO2 (Sigma, S7400) for 1 h; Control: 37 °C/5% CO2 for 1h	29576526	GSE90869	GSM2416783,GSM2416784,GSM2416791,GSM2416792	For arsenite (AS) stress, cells were treated with 0.5 mM NaAsO2 (Sigma, S7400; 0.5 M stock in water was used) for 1 hr. Water (1:1000)-treated cells incubated at 37 °C/5% CO2 were used as a control. The insoluble ribonucleoprotein (RNP) granules were isolated by differential centrifugation. 1 μg of DNase I-treated total RNA purified from cytoplasmic and RNP granule was subjected to rRNA depletion…
LLPS_L2_9	RNA granule	Saccharomyces cerevisiae	BY4741 yeast cells	In vitro	150 mM NaCl and 10% PEG	29483269	GSE99170	GSM2634744,GSM2634745,GSM2634746,GSM2634747,GSM2634748,GSM2634749	Total yeast RNA was mixed with 150 mM NaCl and 10% PEG, and then pelleted for sequencing in triplicate. RNA pellets and total RNA were treated with a DNA-free DNA removal kit (Thermo Fisher Scientific) and sent to the University of Colorado BioFrontiers Institute Next-Gen Sequencing Core Facility for Ribo-Zero treatment, library construction, and NextSeq run.
LLPS_L2_10	Paraspeckle	Mus musculus	Female mice corpus luteal cells	In vivo		27646274	DRA004262	DRR050957,DRR050958,DRR050959	To systematically identify RNA molecules that associated with paraspeckles, we purified the RNP complexes of Neat1 using a method termed CHART (capture hybridization analysis of RNA targets). The Neat1 RNPs were purified from primary cultures of corpus luteal cells using two different sets of antisense oligonucleotides (oligo_A and oligo_B). The copurified RNAs were subsequently analyzed by Illum…
LLPS_L2_11	Stress granule	Homo sapiens	U-2 OS cells	In vivo	60’ of arsenite exposure	29129640	GSE99304	GSM2640796,GSM2640797,GSM2640798,GSM2640793,GSM2640794,GSM2640795	We purified and performed RNA-Seq in triplicate on stress granule (SG) cores isolated from U-2 OS cells after 60’ of arsenite exposure. For each sample, 5% of the lysate was extracted for RNA-Seq from the total RNA population.
LLPS_L2_12	Stress granule	Saccharomyces cerevisiae	Yeast cells	In vivo	sodium azide (NaN3) for 30min	29129640	GSE99304	GSM2640802,GSM2640803,GSM2640804,GSM2640799,GSM2640800,GSM2640801	We purified and sequenced the mRNAs within stress granule (SG) from Saccharomyces cerevisiae after induction of SGs by sodium azide for 30’. SG RNA and total RNA were isolated from three independent biological replicates and sequenced.
LLPS_L2_13	RNA granule	Homo sapiens	U-2 OS cells	In vivo		31591142	GSE138988	GSM4125787,GSM4125788,GSM4125789,GSM4125781,GSM4125782,GSM4125783	We first removed nuclei by centrifugation (1,000 × g). After this initial spin we isolated RNAs that pellet at 16,000 × g and compared this RNA population to nucleus-depleted total RNA. RNA-seq libraries from unstressed cells were reproducible for both the RG pellet and nucleus-depleted total RNA fractions
LLPS_L2_14	RNA granule	Homo sapiens	U-2 OS cells	In vivo	0.5 mM sodium arsenite (S7400; Sigma-Aldrich) for 1 h	31591142	GSE138988	GSM4125790,GSM4125791,GSM4125792,GSM4125784,GSM4125785,GSM4125786	We treated U-2 OS cells with 0.5 mM sodium arsenite for 1 h and removed nuclei by centrifugation (1,000 × g). After this initial spin we isolated RNAs that pellet at 16,000 × g and compared this RNA population to nucleus-depleted total RNA. RNA-seq libraries from unstressed cells were reproducible for both the RG pellet and nucleus-depleted total RNA fractions.
LLPS_L2_15	P-body	Homo sapiens	U-2 OS cells	In vivo	0.5 mM sodium arsenite (S7400; Sigma-Aldrich) for 1 h	31591142	GSE138988	GSM4125775,GSM4125776,GSM4125777,GSM4125769,GSM4125770,GSM4125771	We purified P-bodies from arsenite-treated U-2 OS cells through successive rounds of centrifugation, after which P-bodies were further purified via immunoprecipitation with an anti-EDC3 antibody.
LLPS_L2_16	P-body	Homo sapiens	G3BP1/G3BP2 knockout U-2 OS cells	In vivo	0.5 mM sodium arsenite (S7400; Sigma-Aldrich) for 1 h	31591142	GSE138988	GSM4125778,GSM4125779,GSM4125780,GSM4125772,GSM4125773,GSM4125774	We purified P-bodies from G3BP1Δ/G3BP2Δ, arsenite-treated U-2 OS cells through successive rounds of centrifugation, after which P-bodies were further purified via immunoprecipitation with an anti-EDC3 antibody.
LLPS_L2_17	P-body	Homo sapiens	HEK293 cells	In vivo	DMEM supplemented with 10% fetal calf serum, and grown at 37°C.	28965817	E-MTAB-5477	ERR1824640,ERR1824641,ERR1824642,ERR1824637,ERR1824638,ERR1824639	We introduce a fluorescence-activated particle sorting (FAPS) method to purify endogenous P-bodies. P-bodies were fluorescently labeled by stably expressing a canonical P-body marker, GFP-LSM14A, in a human epithelial cell line (HEK293). To identify P-body RNAs, we sequenced RNAs from the sorted P-bodies and pre-sorted fraction.
LLPS_L2_18	G body	Saccharomyces cerevisiae	Yeast cells	In vivo	Hypoxic conditions for 18 hr	32298230	GSE145881	GSM4338368,GSM4338369,GSM4338370,GSM4338371,GSM4338372,GSM4338373	We generated a yeast strain with an integrated Pfk2-GFP-1xFlag transgene. This yeast strain was shifted to hypoxic conditions for 18 hr to induce G body formation. G bodies were then immunopurified from lysates with a monoclonal mouse anti-Flag antibody and eluted with Flag peptide before proteinase K digestion and RNA extraction. As a control for nonspecific RNA binding, we performed the same pr…
